# Supplementary material for: Fluorescent sensors for imaging of interstitial calcium
Source: Nat Commun. 2023 Oct 5;14:6220. doi: 10.1038/s41467-023-41928-w (PMC10556026; doi:10.1038/s41467-023-41928-w)
Supplement: Supplementary file 5 — Supplementary Data 1 [file 41467_2023_41928_MOESM5_ESM.xlsx]

## Sheet: Sheet1
			REAGENT or RESOURCE	SOURCE	IDENTIFIER
			Bacterial and Virus Strains
			E. coli XL1 blue: recA1 endA1 gyrA96 thi-1 hsdR17 supE44 relA1 lac [F´ proAB lacIqZΔM15 Tn10 (Tetr)]	Invitrogen	200249
			E. coli Bl21 (DE3) gold: F– ompT hsdS(rB– mB–) dcm+ Tetr gal λ(DE3) endA Hte	Invitrogen	230132
			E. coli PPY: F– endA1 recA1 galE15 galK16 nupG rpsLΔlacX74 Φ80lacZΔM15 araD139Δ(ara,leu)7697 mcrA Δ(mrr-hsdRMS-mcrBC) cynX::[araC pBAD- redα EM7- redβ Tn5-gam]λ–	Zhang et al. 2012
			Chemicals, Peptides, and Recombinant Proteins
			DNase I	New England Biolabs	M0303S
			DpnI	New England Biolabs	R0176L
			EcoRV-HF®	New England Biolabs	R3195L
			T4 DNA Ligase Reaction Buffer	New England Biolabs	B0202S
			RNase H	New England Biolabs	M0297S
			GeneMorph II	Agilent Technologies	200550
			Herculase II Fusion DNA Polymerase	Agilent Technologies	600679
			Phenylmethanesulfonyl fluoride	Sigma Aldrich	P7626
			Pepstatin A	Sigma Aldrich	P5318
			Leupeptin	Sigma Aldrich	L0649
			Ni-IDA Beads	Jena bioscience	AC-310-25
			Lipofectamine™ 3000 Transfection Reagent	Thermo Fisher	L3000015
			Penicillin-Strepomycin-Glutamine (100X)	Thermo Fisher	10378016
			DMEM, high glucose, pyruvate, no glutamine	Thermo Fisher	21969035
			Fetal Bovine Serum, qualified, heat inactivated, E.U.-approved, South America Origin	Thermo Fisher	10500064
			Opti-MEM I Reduced Serum Medium, no phenol red	Thermo Fisher	11058021
			Calhex 231	Sigma	SML0668-5MG
			NPS2143 Hydrochloride	Sigma	SML0362-5MG
			Calcitriol	TCI	C3078
			BAPTA	Biotium	50002
			EGTA	Fulka	03779-50 GR
			CaCl2	Sigma	C3881-1 Kg
			Agar	Roth	2266.1
			Ampicilin	Roth	HP62.1
			KCl	Roth	6781.1
			MgCl2	Sigma	M0260-500 GR
			Ionomycin	Santa Cruz Biotechnology	sc-3592
			Histamine	Sigma	H7125-1G
			Hoestch 33342	Thermo Scientific	62249
			HBSS	Gibco	14175-095
			HBSS Mg/Ca	Gibco	14025-092
			MES	Sigma	M3885-100GR
			MOPS	Merck	1.06129.0250
			PEG 400	Sigma Aldrich	91893
			Ammonium sulfate	Sigma Aldrich	9978
			Ethylene glycol	Sigma Aldrich	293237
			Poly-L-Lysine	Sigma	P4707-50ML
			KCl	Roth	6781.1
			35 mm dish	Corning	430165
			35 mm dish bottom glass	MatTek	P35G-014-C
			60 mm dish	Thermo Scientific	150288
			Versene	Thermofisher	15040066
			Agar-Agar	Roth	2266.1
			Recombinant DNA
			pRSET-B	Thermo Fisher Scientific	V35120
			pcDNA3.1	Thermo Fisher	N/A
			pCAGIG	Addgene	11159
			Cell lines
			HELA, Gender: female	ATCC	CRL-3216
			HEK 293T, Gender: female	DSMZ GmbH	ACC 57
